# Supplementary material for: A systemic vulnerability in child protection: the interprofessional gap in abuse and neglect recognition rooted in university curricula
Source: Front Public Health. 2026 Feb 18;14:1760670. doi: 10.3389/fpubh.2026.1760670 (PMC12957177; doi:10.3389/fpubh.2026.1760670)
Supplement: Supplementary file 1 [file Table_1.XLSX]

## Sheet: Sayfa1
Yaşınız	Yaşanılan	Bölümünüz	Eğitim	Mezunokul	Sınıf	Annebaba	M1	M2	M3	M4	M5	M6	M7	M8	M9	M10	M11	M12	M13	M14	M15	M16	M17	M18	M19	M20	M21	M22	M23	M24	M25	M26	M27	M28	M29	M30	M31	M32	M33	M34	M35	M36	M37	B1	B2	B3	B4	B5	B6
2	1	1	1	3	4	1	2	3	3	3	5	3	2	3	3	5	4	4	3	2	3	5	3	3	3	3	5	5	3	3	2	2	3	3	2	4	2	2	2	3	3	3	3	3	3	3	3	3	3
2	1	1	1	2	4	1	3	3	3	5	5	5	5	3	3	3	3	3	3	4	3	2	2	2	3	2	3	3	3	3	3	3	2	2	2	2	5	5	2	2	4	4	4	5	5	5	5	5	5
2	1	1	1	2	2	1	5	5	5	5	4	5	5	5	5	5	5	5	5	3	3	5	4	2	5	5	5	4	2	5	5	5	5	5	2	4	3	5	5	5	5	5	5	5	5	5	5	5	4
2	1	1	1	3	1	1	5	5	5	5	5	5	5	5	5	5	5	5	5	5	5	5	5	2	5	5	5	5	5	5	5	5	5	5	5	5	5	5	5	5	5	5	5	5	5	5	5	5	5
2	1	1	1	3	2	1	5	5	5	5	5	5	5	5	5	5	5	5	5	5	5	5	5	2	5	5	5	5	5	5	5	5	5	5	5	5	5	5	5	5	5	5	5	5	5	5	5	5	5
1	2	1	1	1	2	1	5	4	5	5	5	5	5	3	5	5	5	5	5	5	5	5	4	2	5	5	5	5	4	5	5	5	5	5	3	5	5	5	4	5	4	4	5	5	5	4	4	5	5
1	2	1	1	1	2	1	3	4	4	5	5	5	5	4	4	4	5	5	5	3	3	4	4	2	4	5	5	2	2	2	5	5	3	4	2	2	2	3	3	3	4	4	5	3	4	4	4	4	4
2	2	1	1	1	3	1	5	5	5	5	5	5	5	5	5	5	5	5	5	5	5	5	5	3	4	4	5	3	3	5	5	5	4	4	4	4	4	5	5	5	4	4	5	5	4	4	5	5	5
1	1	1	1	1	3	1	3	3	3	3	3	3	3	1	2	3	3	3	3	3	3	3	3	3	3	3	3	3	3	3	4	3	3	3	3	3	3	3	3	3	3	3	3	3	3	3	3	3	3
1	3	1	1	1	2	1	5	5	5	5	5	5	5	3	5	5	5	5	5	5	3	5	5	3	5	3	3	5	3	5	2	5	3	5	2	4	2	4	4	4	4	4	5	5	5	5	5	4	5
1	3	1	1	2	3	1	5	5	5	5	5	5	5	5	5	5	5	5	5	1	2	4	5	3	5	5	5	5	3	5	4	5	3	5	4	4	3	5	4	3	4	5	5	5	5	5	3	5	5
1	2	1	1	1	2	1	4	5	5	5	5	5	5	5	4	5	5	5	5	5	5	5	5	3	5	4	5	5	4	5	5	5	3	4	4	4	4	4	4	4	4	5	5	5	5	4	5	5	5
2	2	1	1	1	2	1	4	5	5	5	5	5	5	5	4	4	4	5	5	3	3	4	4	3	4	4	5	5	4	5	3	5	3	4	4	3	3	4	4	5	4	4	5	5	5	5	5	4	5
1	2	1	1	1	4	1	5	5	5	5	5	5	5	5	5	5	5	5	5	5	5	5	5	3	5	5	5	5	5	5	5	5	3	5	5	5	5	5	5	5	5	5	5	5	5	5	5	5	5
1	1	1	1	1	4	2	3	4	4	5	5	3	3	2	3	3	3	3	4	5	5	4	5	4	5	4	4	3	3	5	4	5	3	4	3	2	2	4	3	4	4	5	5	5	4	4	4	5	4
2	1	1	1	1	1	1	5	5	5	5	5	5	5	5	5	5	5	5	5	3	1	1	5	5	5	5	5	3	1	5	5	5	3	5	5	5	5	5	5	5	5	5	5	5	5	5	5	5	5
2	1	1	2	1	1	1	5	5	4	5	5	5	4	3	4	5	4	5	5	5	5	4	4	5	5	4	5	3	3	4	4	5	3	5	4	3	3	5	2	4	4	3	5	5	5	5	5	4	5
1	1	1	2	1	1	1	5	5	5	5	5	5	5	5	5	5	5	5	5	5	5	5	5	5	5	5	5	3	5	5	5	5	2	5	5	5	5	5	5	5	5	5	5	5	5	5	5	5	5
1	2	1	1	2	1	1	5	5	5	5	5	5	5	5	5	5	5	5	5	5	5	5	5	5	5	5	4	3	5	5	5	5	2	5	5	5	5	5	5	5	5	5	5	5	5	5	5	5	4
1	3	1	1	2	2	1	5	5	5	5	5	5	5	5	5	5	5	5	5	5	5	5	5	5	5	5	5	3	5	5	5	5	2	5	5	5	5	5	5	5	5	5	5	5	5	5	5	5	5
1	2	1	2	2	1	2	4	3	5	4	5	4	5	3	5	5	4	4	4	4	3	4	4	4	4	4	5	3	3	5	3	5	2	4	4	4	4	4	4	5	4	4	4	4	4	4	4	4	4
1	2	1	2	2	2	2	5	5	5	5	5	5	5	5	5	5	5	5	5	5	5	5	5	5	5	5	3	2	2	5	5	5	2	5	5	3	5	5	5	5	5	5	5	5	5	5	5	5	5
3	1	1	2	3	1	1	4	4	4	4	4	4	4	4	4	4	4	4	4	4	4	4	4	4	4	4	4	2	2	4	4	4	2	3	3	4	3	4	4	4	4	4	4	4	4	4	4	4	4
2	1	1	2	1	2	1	4	4	4	4	4	4	4	4	4	4	4	4	4	4	4	4	4	4	4	4	4	2	4	4	4	4	4	4	4	4	4	4	4	4	4	4	4	4	4	4	4	4	4
2	1	1	2	3	3	1	5	5	5	5	5	5	5	3	5	5	5	5	5	5	3	5	5	5	5	5	5	2	5	5	5	5	5	5	5	3	5	5	4	3	5	5	5	5	5	5	5	5	5
2	1	1	2	3	2	1	4	5	5	4	4	5	5	5	4	4	5	3	4	4	4	3	4	4	3	4	2	3	3	4	3	5	5	5	2	2	3	3	4	4	4	4	4	4	4	3	4	2	5
1	3	1	2	1	2	1	4	5	5	5	5	5	5	5	5	5	5	5	5	5	5	5	5	5	5	5	4	5	4	5	5	5	5	5	3	3	3	4	4	4	4	5	5	5	5	5	5	5	5
1	3	1	2	1	2	1	5	5	5	5	4	5	5	3	4	4	4	4	4	5	5	4	4	4	4	4	2	2	2	5	2	5	5	5	2	2	5	5	4	4	3	4	4	3	3	3	3	5	5
1	1	1	2	1	4	1	5	5	5	5	5	5	5	5	5	5	5	5	5	5	5	5	5	5	5	5	4	3	3	5	4	5	5	5	5	5	5	5	5	5	5	5	5	5	5	5	5	5	5
3	2	1	1	2	4	1	1	3	4	5	5	4	4	3	4	3	3	3	3	3	3	4	4	4	4	5	3	5	3	5	3	3	3	4	3	4	4	3	3	4	4	4	4	4	3	4	4	4	4
1	1	1	1	1	4	2	4	4	4	5	3	4	4	4	4	4	4	4	4	4	4	4	4	4	4	4	3	4	4	4	4	5	5	5	3	4	5	4	4	4	4	4	4	4	4	4	4	4	4
1	1	1	2	1	3	1	4	5	5	5	5	5	5	4	5	5	5	5	5	4	4	4	5	5	5	5	3	5	4	5	5	5	5	5	5	5	5	5	5	5	5	5	5	5	5	5	5	5	5
1	1	1	2	1	3	1	5	5	5	5	5	5	5	4	5	5	5	5	5	5	5	5	5	5	5	5	5	3	1	4	5	5	5	5	5	5	5	5	5	5	5	5	5	5	5	5	5	5	5
1	2	1	1	3	3	1	4	5	5	5	5	5	5	3	5	5	4	5	5	5	5	4	5	5	5	5	5	3	1	4	5	5	5	4	3	3	3	3	3	5	5	5	4	3	5	3	4	3	5
1	2	1	1	1	3	1	4	5	4	5	5	5	5	4	5	5	5	5	5	4	5	5	5	5	5	5	5	5	5	5	5	5	4	5	5	5	3	5	5	5	5	5	5	5	5	5	5	5	5
2	2	1	1	1	1	1	2	2	2	2	2	2	2	2	2	2	2	2	2	2	2	2	2	2	2	2	2	2	2	2	2	2	2	2	2	2	2	2	2	2	2	2	2	2	2	2	2	2	2
1	2	1	2	1	2	1	4	5	5	5	4	5	5	5	4	4	4	4	4	4	4	5	5	5	5	5	5	5	3	5	4	5	5	5	5	5	5	5	5	5	5	5	5	4	4	4	4	4	4
2	3	1	1	1	3	1	4	5	5	5	5	5	5	4	3	4	4	5	5	5	5	5	5	5	5	5	5	5	5	5	5	5	5	5	5	5	5	5	5	5	5	5	5	5	5	5	5	5	5
2	3	1	2	1	3	1	4	5	4	5	4	5	5	4	5	4	4	5	5	5	5	4	4	5	4	4	5	5	2	5	5	5	5	5	5	4	4	5	4	5	5	5	5	5	5	5	5	5	5
2	2	1	2	1	3	1	5	5	5	5	5	5	5	4	4	5	5	5	5	5	5	4	4	4	4	4	4	3	4	4	5	5	5	5	5	5	5	5	5	5	5	5	5	5	5	5	5	5	5
2	3	1	1	3	4	1	5	5	5	5	5	5	5	5	5	5	5	5	5	5	5	5	5	5	5	5	5	5	4	5	5	5	5	5	5	5	5	5	5	5	5	5	5	5	5	4	5	5	5
1	2	1	1	2	4	1	4	5	5	4	4	5	5	3	4	4	5	4	4	2	3	5	5	5	4	4	3	3	2	4	3	3	4	4	3	3	4	5	3	3	5	5	5	5	4	5	4	4	5
1	1	1	1	2	4	1	4	4	4	4	3	4	5	4	4	4	4	4	4	4	4	4	4	4	4	4	4	4	4	4	3	4	4	4	3	3	3	4	4	4	4	4	4	4	4	4	4	4	4
2	1	1	1	3	4	1	4	4	4	4	4	4	4	5	5	5	5	5	4	3	3	4	4	5	5	5	3	3	2	4	3	4	5	5	4	5	4	4	4	3	5	5	5	4	4	4	4	4	4
1	1	1	1	3	3	1	4	5	5	5	5	5	5	4	5	5	5	5	5	4	5	5	4	4	4	4	5	5	4	4	5	3	5	5	4	4	4	4	4	5	4	4	4	4	5	5	5	5	5
2	3	1	1	1	2	1	4	4	5	5	5	5	5	4	5	4	4	5	5	5	5	5	5	4	4	4	4	4	4	4	4	4	4	4	4	4	4	4	4	4	4	4	4	5	5	5	5	5	5
1	1	1	1	1	2	1	5	5	5	5	5	5	5	4	5	5	5	5	5	5	5	5	5	5	5	5	4	5	4	5	5	5	5	5	3	3	4	5	5	5	5	5	5	5	5	5	5	5	5
1	2	1	1	1	2	1	3	3	4	5	5	5	5	5	5	5	4	5	4	3	3	4	5	5	5	5	4	5	2	5	5	5	5	5	4	4	4	4	5	5	5	5	5	5	5	5	5	5	5
1	2	1	1	1	1	2	4	5	5	4	4	5	5	3	4	4	4	4	4	3	3	3	3	4	4	4	4	4	4	4	4	4	4	4	4	4	4	4	4	4	4	4	4	4	4	4	4	4	4
3	1	1	1	1	1	1	3	5	5	5	5	5	5	4	4	5	5	5	4	4	4	5	5	5	5	4	4	3	3	5	5	5	5	5	3	4	5	4	4	5	4	5	5	5	5	5	5	4	5
3	2	1	1	2	1	1	4	5	5	4	3	5	5	4	4	4	4	4	4	4	4	5	4	4	4	5	3	4	2	3	5	5	4	4	2	3	4	4	4	5	3	4	5	4	5	5	5	4	5
1	2	1	1	1	1	1	4	4	4	4	4	4	4	4	4	4	4	4	4	4	4	4	4	4	4	4	4	4	4	4	4	4	4	4	3	4	3	4	4	4	4	4	4	4	4	4	4	4	4
1	2	1	1	1	3	1	5	5	5	4	5	5	5	5	4	4	4	4	5	4	4	4	4	4	4	4	3	5	4	5	5	5	4	4	2	3	3	4	3	5	4	5	5	4	5	5	5	5	5
1	2	1	1	1	3	2	5	5	5	5	5	5	5	5	5	5	5	5	5	5	5	5	5	5	5	5	5	5	3	5	5	5	5	5	3	5	5	5	5	5	5	5	5	5	5	5	5	5	5
1	3	1	1	1	3	2	4	4	4	4	4	4	4	4	4	4	4	4	4	4	4	4	4	4	4	4	4	4	4	4	4	4	4	4	4	4	4	4	4	4	4	4	4	4	4	4	4	4	4
1	2	1	1	1	3	1	4	4	5	5	5	5	5	5	4	3	5	5	5	4	3	4	5	5	5	5	5	4	4	5	5	5	5	5	3	4	4	5	4	5	4	4	5	4	5	4	4	4	5
2	2	1	1	1	4	1	4	5	5	5	5	5	5	5	3	5	5	5	5	5	5	5	5	5	5	5	5	5	4	5	5	5	5	5	5	5	5	5	5	5	5	5	5	5	5	5	5	5	5
1	3	1	1	1	4	1	5	5	5	5	5	4	4	5	4	4	4	4	4	4	3	4	5	5	5	4	5	5	3	5	3	3	4	4	3	3	3	3	5	5	5	5	5	5	4	3	5	5	5
2	1	1	2	2	4	1	5	5	5	5	4	5	5	4	4	5	5	5	5	5	5	4	5	5	5	5	5	4	3	5	5	5	5	5	5	5	5	4	5	5	5	5	5	5	4	5	5	5	4
2	1	1	2	2	2	1	5	5	5	5	5	5	5	5	5	5	5	5	5	5	5	5	5	5	5	5	5	5	5	5	2	5	5	5	5	5	5	5	5	5	5	5	5	5	5	5	5	5	5
1	2	1	1	2	1	1	5	5	5	5	5	5	5	5	5	5	5	5	5	5	5	5	5	5	5	5	5	3	3	5	5	5	5	5	5	5	5	5	5	5	5	5	5	5	5	5	5	5	5
1	2	2	1	2	2	1	4	4	4	4	4	5	5	5	4	4	4	4	4	4	4	4	4	4	4	4	4	3	1	4	3	5	4	4	2	4	3	4	3	4	4	3	5	4	4	4	4	4	4
1	2	2	2	1	4	1	5	3	4	5	5	5	5	5	5	4	4	4	5	4	4	5	5	4	4	5	5	5	4	5	5	5	5	5	4	5	5	5	4	5	4	5	5	5	4	5	4	5	4
1	1	2	2	1	3	1	4	4	5	5	5	5	4	5	5	5	5	5	5	5	5	5	5	5	4	5	5	5	5	5	3	3	4	5	4	4	5	5	5	5	5	5	5	4	4	4	4	4	5
1	2	2	2	1	3	1	4	5	5	4	5	5	5	5	4	4	5	4	5	4	4	5	5	5	5	5	5	3	2	5	3	5	5	5	2	4	3	3	4	4	5	4	5	5	5	5	5	5	5
2	3	2	2	1	2	1	3	5	5	5	4	5	5	4	5	4	4	5	5	5	4	4	3	3	4	5	5	4	3	4	4	4	4	5	5	4	5	4	4	5	5	4	4	5	4	5	4	4	5
2	1	2	2	1	1	1	5	5	5	5	4	5	5	5	4	5	5	5	5	4	5	5	5	5	5	5	5	5	5	5	4	5	5	5	3	5	5	5	4	5	5	5	5	5	5	5	5	5	5
2	3	2	2	2	2	2	5	3	5	5	5	5	5	2	5	5	5	5	5	5	5	5	5	5	5	5	5	5	5	5	3	5	5	5	5	5	5	5	3	5	5	5	5	5	5	5	5	5	5
2	2	2	2	1	2	1	5	5	5	5	5	5	5	5	5	5	5	5	5	5	4	5	5	5	5	5	5	5	2	5	3	5	2	2	5	5	5	5	5	5	5	5	5	5	5	5	5	4	3
2	2	2	1	1	2	2	4	5	4	4	5	5	5	4	5	4	5	5	5	4	4	4	5	4	4	4	4	4	3	4	4	5	5	5	4	4	4	5	3	4	4	4	5	5	4	5	4	4	5
2	2	2	1	1	3	1	5	5	5	5	5	5	5	4	4	4	4	5	4	4	4	5	5	5	5	5	4	4	3	4	3	5	5	5	4	4	5	5	4	5	4	5	5	4	5	5	5	4	5
2	1	2	2	1	3	1	4	5	5	5	5	5	5	4	4	5	5	5	4	4	4	5	4	5	5	5	5	5	5	5	5	5	5	5	5	5	5	5	5	5	5	5	5	5	5	5	5	5	5
1	1	2	2	1	3	1	4	5	5	5	5	5	5	5	5	5	5	5	5	5	5	5	5	5	5	5	5	5	5	5	5	5	5	5	5	4	3	3	5	5	5	5	5	5	5	5	5	5	5
1	1	2	1	1	4	1	5	5	5	5	3	5	5	4	5	5	5	5	5	5	5	5	5	5	5	5	4	3	2	5	5	5	5	5	1	2	5	5	5	4	5	5	5	5	5	5	5	5	5
2	1	2	1	1	4	1	1	4	4	4	4	4	4	4	4	4	5	4	3	4	5	5	3	3	3	4	4	4	4	4	4	4	4	3	4	5	4	5	4	4	5	4	5	4	4	4	4	4	4
1	1	2	1	1	4	1	5	5	5	4	5	4	4	3	4	4	4	4	4	3	4	4	4	4	4	4	4	4	4	4	3	4	4	4	4	4	4	4	4	4	4	4	4	4	3	4	4	4	4
1	2	2	2	1	4	1	5	5	5	5	5	5	5	5	5	5	5	5	5	5	5	5	5	5	5	5	5	5	3	5	5	5	5	5	5	5	5	5	5	5	5	5	5	5	5	5	5	5	5
1	2	2	1	1	4	1	5	5	5	5	5	5	5	5	5	5	5	5	5	5	5	5	5	5	5	5	5	5	5	5	5	5	5	5	5	5	5	5	5	5	5	5	5	5	5	5	5	5	5
1	2	2	2	1	2	1	4	4	4	4	5	5	5	4	5	4	5	4	5	4	5	4	4	5	5	5	5	5	4	4	5	5	5	4	5	5	5	4	5	5	5	4	4	4	4	4	4	4	5
2	1	2	2	1	1	1	3	4	4	5	5	5	5	1	3	3	3	3	3	3	3	3	3	3	4	4	2	3	4	4	4	3	3	3	2	3	3	3	3	3	3	3	3	3	3	3	3	3	3
1	3	2	1	1	2	1	5	5	5	5	5	5	5	5	5	5	5	5	5	4	5	5	5	5	5	5	5	5	5	5	5	5	5	5	5	5	5	5	5	5	5	5	5	5	5	5	5	5	5
1	3	2	1	1	2	1	5	5	5	5	5	5	5	5	4	4	4	5	4	4	4	4	4	4	4	4	4	5	4	5	4	5	5	5	4	4	4	5	4	4	4	4	4	4	4	4	5	4	5
2	2	2	1	1	2	2	4	4	4	4	4	4	5	4	4	4	4	4	4	4	4	4	4	4	4	4	4	4	2	4	4	4	4	4	4	4	4	4	4	4	4	4	4	4	4	4	4	4	4
2	2	2	1	1	3	1	4	4	5	5	5	5	5	4	4	4	4	4	4	3	3	3	5	4	4	4	5	5	5	5	5	5	5	5	5	5	5	5	5	5	5	4	4	4	4	5	5	5	5
1	2	2	1	1	3	1	4	4	4	4	4	4	4	4	4	4	4	4	4	4	4	4	4	4	4	4	4	4	4	4	4	4	4	4	4	4	4	4	4	4	4	4	4	4	4	4	4	4	4
1	1	2	1	1	2	1	4	5	5	5	5	5	5	5	5	5	5	5	5	5	5	5	5	5	5	5	5	5	5	5	4	5	5	5	3	4	5	5	5	5	5	5	5	5	5	5	4	4	5
1	1	2	1	1	3	1	5	4	5	5	5	5	5	5	5	5	5	5	5	5	5	5	5	5	5	5	5	5	5	5	5	5	5	5	5	5	5	5	5	5	5	5	5	4	4	4	4	4	4
1	1	2	1	1	2	1	3	4	4	4	4	4	4	4	4	4	4	3	4	3	3	3	4	4	4	4	4	4	3	4	3	3	4	3	4	4	5	3	3	3	3	3	3	4	4	4	4	4	4
1	1	2	1	1	2	1	4	5	5	5	5	5	5	4	5	4	4	4	3	3	3	3	3	3	4	4	4	5	3	3	4	5	3	3	4	3	3	4	3	4	3	3	4	4	4	5	4	3	4
3	2	2	1	1	4	1	5	5	5	5	5	5	5	5	5	5	5	5	5	5	5	5	5	5	5	5	5	5	5	5	5	5	5	5	5	5	5	5	5	5	5	5	5	5	5	5	5	5	5
2	3	2	1	1	4	1	4	4	4	4	4	3	3	3	3	4	4	4	3	4	4	4	4	4	4	3	5	3	4	5	5	4	4	4	3	3	3	4	4	4	4	4	4	4	4	4	4	4	4
2	2	2	1	2	1	1	4	4	3	5	4	4	4	4	4	4	4	4	5	4	3	4	5	4	4	4	4	4	4	5	5	4	5	5	4	4	3	5	3	4	3	4	4	4	4	5	4	3	5
2	2	2	1	1	1	1	4	4	4	4	4	4	4	4	4	4	4	4	4	4	4	4	4	4	4	4	4	4	4	4	4	4	4	4	4	4	4	4	4	4	4	4	4	4	4	4	4	4	4
1	1	2	1	1	1	1	5	5	4	5	4	5	5	4	5	5	5	5	5	5	5	4	5	5	4	4	4	5	3	4	3	4	4	4	3	3	4	4	3	5	4	4	5	4	5	5	5	5	5
1	1	2	1	1	1	1	5	5	5	5	5	5	5	5	5	5	5	5	5	5	5	5	5	5	4	5	5	5	4	5	4	5	5	5	5	5	5	5	5	5	5	5	5	5	5	5	5	5	5
1	1	2	1	1	2	1	4	3	4	4	4	4	4	4	5	4	4	4	4	4	4	4	4	4	4	4	3	4	3	4	4	4	4	4	4	4	4	3	4	4	5	5	5	4	4	5	4	4	4
3	1	2	1	1	1	1	4	3	5	5	5	5	5	4	4	4	4	5	5	3	5	5	5	5	5	5	5	4	4	5	4	5	5	5	5	4	5	5	5	5	4	5	5	5	5	5	5	5	5
1	3	2	1	1	2	1	4	4	3	4	4	4	4	3	3	3	3	4	4	4	4	4	4	4	4	4	5	4	2	4	5	5	5	5	5	5	5	5	3	4	4	5	5	4	4	4	4	4	4
1	3	2	2	1	1	1	5	5	5	5	5	3	5	5	5	5	5	5	5	3	5	5	5	5	5	5	5	4	3	5	5	5	5	5	5	5	5	5	5	5	5	5	5	5	5	5	5	5	5
1	1	2	2	1	2	1	5	5	5	5	5	5	5	5	5	5	5	5	5	5	5	5	5	5	5	5	5	5	5	5	5	5	5	5	5	5	5	5	5	5	5	5	5	5	5	5	5	5	5
1	2	2	1	1	3	1	4	5	4	5	3	5	5	3	4	4	5	4	5	4	4	5	4	4	4	4	5	3	3	4	3	4	4	4	4	4	4	4	4	4	4	5	5	5	5	4	5	4	4
1	1	2	1	1	2	1	4	4	5	4	4	4	4	4	3	5	5	5	5	4	4	5	5	5	5	5	5	4	4	5	5	5	4	4	4	4	5	5	4	4	5	5	5	5	5	5	5	5	5
2	1	2	2	1	2	1	4	4	4	5	5	5	5	5	5	5	5	5	5	5	5	5	5	5	5	5	3	3	2	5	5	5	4	4	3	3	3	4	3	4	5	3	3	3	3	3	3	3	3
1	1	2	2	1	2	1	5	4	4	5	4	5	5	3	4	5	3	4	5	5	5	3	4	3	3	3	5	3	3	4	4	5	4	5	2	3	2	4	3	3	3	4	4	5	5	5	5	3	5
2	2	2	2	1	4	1	5	5	5	5	5	5	5	4	4	4	4	5	5	4	4	4	5	4	4	4	4	3	4	4	4	4	4	4	4	4	3	5	4	4	4	4	5	5	5	5	5	5	5
2	2	2	2	1	4	1	1	1	2	1	4	5	5	2	5	5	5	5	3	3	5	3	4	3	4	5	5	5	5	4	5	5	4	5	2	4	5	5	5	4	5	5	5	4	5	5	4	5	5
2	2	2	2	1	3	1	5	5	4	5	4	5	5	4	4	5	4	5	5	4	5	4	5	5	5	5	5	4	4	5	5	5	4	4	4	4	5	5	4	4	5	5	5	5	5	5	5	5	5
1	3	2	2	1	3	1	5	5	5	5	5	5	5	5	5	5	5	5	5	5	5	5	5	5	5	5	5	5	5	5	5	5	5	5	5	5	5	5	5	5	5	5	5	5	5	5	5	5	5
1	3	2	2	1	3	1	4	5	5	4	5	5	5	4	5	5	5	5	5	5	5	4	4	5	5	5	5	5	4	4	5	5	5	5	4	3	5	5	5	5	5	5	5	5	5	5	5	3	5
2	2	2	2	1	3	1	5	5	5	5	5	5	5	5	5	5	5	5	5	5	5	5	5	5	5	5	5	5	3	5	5	5	5	5	5	5	5	5	5	5	5	5	5	5	5	5	5	5	5
1	3	2	1	1	1	2	4	4	5	5	5	5	5	4	4	4	4	5	5	3	3	5	5	5	5	5	5	5	3	5	5	5	5	5	4	4	5	5	5	5	5	5	5	5	5	5	5	5	5
2	2	2	1	2	2	2	4	5	4	5	4	5	5	4	4	4	4	4	4	4	4	4	4	4	4	3	3	4	3	4	3	4	4	4	3	3	4	4	4	4	4	4	5	4	5	4	4	4	4
1	1	2	2	1	3	1	5	4	3	5	5	5	5	5	4	5	5	5	5	5	5	5	5	5	5	5	5	5	3	5	5	5	5	5	5	5	5	5	5	4	5	5	5	5	5	5	5	5	5
1	1	2	2	1	3	1	5	4	5	5	5	5	5	5	5	5	5	5	5	5	5	5	5	5	3	4	5	5	4	5	5	5	5	5	5	5	5	5	4	5	5	5	5	5	5	5	5	5	5
1	1	2	1	1	3	1	4	5	5	5	5	5	5	4	3	4	5	5	5	5	5	5	4	4	4	4	4	4	3	5	3	5	5	4	4	3	4	5	5	5	5	5	5	5	5	5	5	5	5
3	3	2	1	1	4	1	5	5	5	5	5	5	5	4	5	4	4	5	5	5	4	5	4	5	5	3	5	5	3	5	5	4	4	4	4	4	4	4	4	4	4	4	5	5	5	5	5	5	5
3	1	2	1	1	4	1	5	5	5	5	5	5	5	5	5	5	5	5	5	5	5	5	5	5	5	5	5	5	4	5	5	3	5	5	5	5	5	5	5	5	5	5	5	4	5	5	5	5	5
1	2	2	2	1	4	1	4	4	4	4	4	4	4	4	4	4	4	4	4	4	4	4	4	4	4	4	4	4	4	4	4	4	4	4	4	4	4	4	4	4	4	4	4	4	4	4	4	4	4
1	2	2	1	1	4	1	4	5	4	4	4	4	5	4	4	4	4	4	4	4	4	4	4	4	4	4	4	5	4	5	4	5	4	4	3	4	3	4	4	5	4	5	5	4	4	4	5	4	5
1	1	2	2	1	3	1	5	5	5	5	5	5	5	5	5	5	5	5	5	5	5	5	5	5	5	5	5	5	5	5	5	5	5	5	5	5	5	5	5	5	5	5	5	5	5	5	5	5	5
1	2	2	2	1	2	2	4	4	4	5	5	5	5	3	4	4	4	3	3	3	3	3	3	3	4	4	4	4	3	4	4	3	4	4	4	4	4	4	4	4	4	4	4	4	4	4	4	3	4
1	2	2	1	1	2	1	4	4	4	5	5	5	5	5	5	4	4	4	5	3	3	4	4	5	4	4	4	4	4	4	4	3	4	3	3	3	3	3	3	4	4	3	5	3	4	4	4	4	4
2	2	2	1	1	2	1	5	5	5	5	5	5	5	3	3	4	4	5	5	4	3	4	5	5	5	5	5	3	4	5	2	3	5	5	5	4	5	5	3	4	4	5	5	5	5	5	5	5	5
1	2	2	1	1	1	1	4	5	4	5	5	5	5	4	5	5	4	4	4	4	4	5	5	5	5	5	5	5	5	5	5	5	5	5	5	5	5	5	5	5	5	5	5	5	4	5	5	5	5
2	3	2	1	1	1	1	5	5	5	5	5	5	5	5	5	5	5	5	5	3	4	5	5	5	5	5	5	5	5	5	5	5	5	5	5	5	5	5	5	5	5	5	5	5	5	5	5	5	5
2	2	2	1	1	1	1	5	5	5	5	5	5	5	2	3	4	4	3	3	3	5	3	2	3	3	3	4	4	3	3	3	3	4	4	4	3	3	3	3	3	3	3	3	4	4	4	4	4	4
1	2	2	1	1	1	1	4	5	3	5	5	5	5	3	5	5	5	5	4	5	5	5	5	5	5	4	3	5	1	5	3	5	4	5	3	3	4	5	3	5	5	5	5	5	5	5	5	5	5
1	3	1	1	1	3	1	4	4	4	5	4	5	5	4	4	4	4	4	4	4	4	4	4	4	4	4	3	4	3	5	5	4	4	4	4	4	4	4	4	4	4	4	4	4	4	4	4	4	4
1	1	1	1	3	3	1	4	4	4	4	4	4	4	4	4	4	4	4	4	4	4	4	4	4	4	4	3	3	3	3	3	3	4	4	3	4	4	4	4	4	4	3	3	3	4	4	4	4	4
1	1	1	1	3	3	1	5	5	5	5	5	5	5	5	5	5	5	5	5	5	5	5	5	5	5	5	5	5	5	5	3	5	5	5	4	3	3	3	3	3	5	5	5	5	5	5	5	5	5
1	2	1	1	1	3	1	3	4	5	5	5	5	5	4	4	4	4	4	4	4	4	4	4	4	4	4	4	5	4	5	5	5	5	5	5	5	5	5	5	5	5	5	5	5	5	5	5	5	5
2	2	1	1	1	4	1	4	4	5	5	4	5	4	4	4	5	4	4	4	4	4	4	4	4	4	4	4	4	3	3	4	3	3	4	4	4	4	4	4	4	4	4	4	3	4	4	4	4	4
2	2	1	1	1	4	1	5	5	5	5	5	5	5	3	3	4	5	4	5	3	3	5	4	3	2	4	3	3	3	3	5	5	3	5	2	1	5	4	5	5	5	5	5	5	5	5	5	5	5
2	1	1	1	1	4	1	5	5	5	5	5	5	5	5	5	5	5	5	5	5	5	5	5	5	5	5	5	5	5	5	5	5	5	5	5	5	5	5	5	5	5	5	5	5	5	5	5	5	5
2	2	1	1	1	2	1	5	5	5	5	5	5	5	5	5	5	5	5	5	5	5	5	5	5	5	5	5	5	5	5	5	5	5	5	5	5	5	5	5	5	5	5	5	5	5	5	5	5	5
2	1	1	1	2	1	1	5	5	5	5	5	5	5	5	5	1	1	5	1	1	5	5	5	5	5	3	4	2	1	5	3	5	5	5	4	2	2	3	3	5	5	5	5	1	1	5	4	4	5
2	3	1	1	3	2	1	5	5	5	5	5	5	5	5	4	5	5	5	5	3	4	5	5	5	5	4	5	2	2	5	5	5	5	5	2	2	2	3	4	5	5	5	5	5	5	5	5	5	5
2	2	1	1	3	4	1	4	5	5	5	5	5	5	3	5	5	5	5	5	5	5	5	4	4	5	3	3	4	4	5	4	5	5	5	3	4	4	5	4	5	5	5	5	4	4	5	5	5	5
2	1	1	1	1	3	2	5	5	5	5	5	5	5	5	5	5	5	5	5	5	5	5	5	5	5	5	4	4	4	5	5	5	5	5	5	5	5	5	5	5	5	5	5	5	5	5	5	5	5
2	3	1	2	1	3	1	4	4	4	4	4	4	4	4	4	4	4	4	4	4	4	4	4	4	4	4	4	4	3	4	4	5	4	4	4	4	3	3	3	4	4	4	4	2	4	4	4	4	4
1	2	1	2	1	4	1	5	5	5	4	4	5	5	3	4	4	3	4	4	3	3	4	3	4	5	4	3	3	3	4	4	5	4	3	4	3	4	4	3	4	4	4	5	5	4	4	4	4	5
1	2	1	1	1	2	1	4	4	3	5	4	5	5	3	3	4	4	4	4	4	4	4	4	4	4	4	5	5	5	5	3	2	4	4	2	4	4	4	4	3	3	4	4	4	4	5	4	4	5
2	2	1	1	1	1	1	4	4	4	4	4	4	4	4	4	5	5	5	5	5	5	5	4	5	5	3	3	3	2	5	3	4	5	5	5	3	3	3	3	3	5	5	5	5	5	5	5	5	5
1	1	1	2	1	1	2	4	4	4	5	5	5	5	3	3	4	4	4	4	4	4	4	4	4	4	3	4	3	3	4	4	5	4	4	3	3	3	3	3	4	3	3	4	4	4	4	4	4	5
1	1	1	2	1	2	2	3	5	4	5	4	5	5	3	5	5	5	5	4	5	5	4	5	5	4	4	5	4	4	4	4	5	5	5	4	4	3	5	4	4	4	5	4	5	5	5	5	5	4
1	1	1	2	1	2	1	4	5	4	5	5	4	5	4	4	4	5	5	5	5	5	5	5	5	5	4	4	5	2	4	4	4	4	5	2	4	4	4	3	5	4	4	4	5	5	4	4	4	5
1	1	1	2	1	2	1	4	4	4	4	3	4	4	4	4	4	4	4	4	4	4	4	4	4	4	4	4	4	3	4	4	4	4	4	2	3	3	4	3	4	4	4	4	4	4	4	4	4	4
2	1	1	2	1	3	1	3	4	4	4	4	5	5	4	4	4	4	4	4	4	4	4	4	4	4	5	5	3	2	4	4	5	4	4	3	3	4	4	3	4	3	4	5	5	5	4	5	4	4
1	2	1	2	1	3	1	5	5	5	5	5	4	5	3	4	4	4	5	4	3	3	4	5	4	5	4	4	3	3	5	3	3	5	4	3	3	3	3	3	5	5	4	5	3	4	4	4	3	4
1	2	1	2	1	3	1	2	5	5	5	3	4	5	4	4	5	5	5	3	4	4	5	5	5	5	5	5	5	2	4	4	5	5	5	5	3	4	5	5	4	5	5	4	5	5	5	5	5	5
2	2	1	2	1	4	1	4	4	4	4	5	5	5	4	3	4	4	4	4	4	4	4	4	4	4	4	4	4	2	4	4	5	4	4	4	4	4	4	3	4	4	4	4	4	4	4	4	4	4
2	1	1	2	2	4	1	5	3	4	5	4	5	5	4	3	4	4	4	5	4	4	5	5	5	5	4	4	3	2	5	4	5	5	5	2	3	2	3	3	5	5	3	5	4	4	4	4	4	4
1	3	1	1	3	4	1	4	5	5	5	5	5	5	5	4	5	5	5	5	4	4	4	5	5	4	5	5	4	3	5	4	5	5	4	4	4	4	4	4	3	4	4	5	4	4	5	5	4	5
1	3	1	1	3	4	1	5	5	4	5	5	5	3	3	4	5	5	5	5	5	5	4	5	5	5	5	3	4	3	5	3	5	5	5	2	4	5	5	4	4	5	5	5	4	5	5	5	4	5
1	2	1	2	3	4	1	4	4	4	4	4	4	4	4	4	4	4	4	4	4	4	4	4	4	4	4	4	4	4	4	4	4	4	4	4	4	4	4	4	4	4	4	4	4	4	4	4	4	4
1	2	1	2	3	2	1	5	5	5	5	5	5	5	3	4	4	5	5	4	3	3	4	4	4	4	4	5	3	2	2	4	5	4	4	1	3	3	3	2	4	4	4	4	4	5	3	4	4	3
1	2	1	1	3	1	1	3	4	4	4	3	5	5	4	4	4	4	3	5	4	4	4	5	5	5	4	5	5	3	4	5	5	5	5	4	3	3	3	4	4	4	4	5	4	4	4	4	3	4
3	1	1	1	3	2	1	5	4	4	5	5	5	5	5	4	4	4	4	4	4	4	5	5	5	4	4	4	3	3	5	3	5	5	5	5	3	3	4	4	4	5	3	5	4	4	4	4	3	4
2	1	1	1	1	2	1	4	5	5	5	5	5	5	5	5	5	5	5	5	5	5	5	5	5	5	5	5	5	4	5	5	5	5	5	3	5	5	5	5	5	5	5	5	5	5	5	5	5	5
2	1	1	2	2	2	2	5	3	5	5	5	5	5	3	4	4	4	4	4	4	4	4	4	4	4	4	4	4	3	3	4	5	3	3	3	3	3	4	4	4	4	4	4	4	4	4	4	4	4
2	1	1	1	1	3	1	5	5	5	5	5	5	5	5	3	4	5	5	5	5	5	5	5	5	5	5	5	3	2	5	5	5	5	5	2	4	4	3	5	5	5	5	5	5	5	5	5	5	5
1	2	1	2	1	3	2	4	4	4	4	4	5	4	4	5	5	5	5	4	5	5	5	4	4	4	4	5	5	5	5	5	5	5	5	5	4	4	5	4	5	5	4	5	5	5	5	5	5	5
1	3	1	2	1	2	1	4	5	5	5	3	5	5	4	5	4	4	2	4	3	3	4	4	4	4	4	3	3	2	4	4	4	4	4	3	2	4	4	4	4	4	3	5	4	5	5	4	4	5
1	2	1	1	1	3	1	4	5	5	5	5	5	5	5	5	5	5	2	5	5	5	5	5	5	5	5	5	5	4	5	5	5	5	5	5	5	5	5	5	5	5	5	5	1	4	4	3	4	4
3	2	1	1	2	2	1	3	4	4	5	5	5	5	4	4	3	4	2	4	5	5	4	5	4	4	4	5	4	4	4	2	4	4	4	3	2	3	4	3	4	4	4	5	4	4	4	4	4	4
1	1	1	1	2	2	1	5	5	5	5	5	5	5	5	4	5	5	2	5	5	5	5	5	5	5	5	3	3	2	5	4	5	5	5	3	4	5	5	4	4	5	4	5	5	5	5	5	5	5
1	1	1	1	2	4	1	4	4	4	5	5	5	5	4	4	4	4	2	4	4	4	5	5	5	5	5	4	4	2	4	4	5	5	5	3	4	4	4	5	5	4	5	5	4	5	5	5	5	5
1	1	1	1	2	4	1	5	5	5	5	5	5	5	5	5	5	5	2	5	5	5	5	5	5	5	5	5	5	5	5	5	5	5	5	5	5	5	5	5	5	5	5	5	5	5	5	5	5	5
1	1	1	1	2	1	1	5	5	5	5	5	5	5	5	5	5	1	2	2	5	5	2	5	5	5	5	5	5	5	5	5	5	5	5	5	5	5	5	5	5	5	5	5	3	3	3	3	5	5
1	3	1	1	2	1	1	3	4	4	5	5	5	5	5	4	4	4	2	4	3	4	4	5	4	4	5	5	5	5	5	4	5	5	4	3	4	4	4	4	4	4	4	4	4	4	4	4	4	4
2	3	1	1	1	1	1	5	5	5	5	5	5	5	5	3	5	5	2	5	3	3	5	5	5	3	5	5	4	3	4	5	5	5	3	3	3	3	3	4	5	5	4	4	5	5	5	5	5	5
1	1	1	1	1	1	1	5	5	5	5	5	5	5	4	4	5	5	2	5	5	5	5	4	5	1	5	4	5	3	5	5	5	5	5	5	4	4	4	4	4	5	5	5	5	5	5	5	5	5
2	2	1	1	1	2	1	5	5	4	5	4	5	5	3	5	5	4	2	5	5	5	5	5	5	1	4	5	3	3	5	5	5	5	5	3	5	4	5	3	5	5	3	5	5	5	5	5	5	4
2	1	1	1	1	1	1	5	5	5	5	3	5	5	5	5	5	5	3	5	5	5	5	5	5	1	5	5	3	3	5	4	5	5	5	3	4	3	5	4	5	5	5	5	5	5	5	5	5	5
2	1	1	1	1	2	2	5	5	5	5	5	5	5	4	4	4	3	3	5	5	5	5	4	5	1	4	5	4	4	5	5	5	5	5	4	3	3	5	3	4	4	4	5	5	5	5	5	3	5
2	1	1	1	1	1	1	4	5	5	5	5	5	5	5	5	5	4	3	4	4	5	4	4	5	1	5	5	3	3	5	5	5	5	5	3	3	3	3	3	4	4	4	5	5	5	5	5	5	3
1	2	1	1	1	2	1	5	5	5	5	5	5	5	5	5	5	5	3	5	5	5	5	5	5	3	5	5	5	5	5	5	5	5	5	5	5	5	5	5	5	5	5	5	5	5	5	5	5	5
1	2	1	1	1	3	1	4	4	5	5	5	4	5	4	4	4	4	3	4	4	4	4	4	4	3	5	3	5	3	5	5	4	4	4	3	4	4	4	3	5	5	5	4	4	4	4	4	4	5
2	2	1	1	1	2	1	3	4	5	5	5	5	5	5	5	5	5	3	5	5	5	5	5	5	3	5	5	5	5	5	5	5	5	5	5	5	5	5	5	4	4	5	5	5	5	5	5	5	5
1	2	1	1	1	2	1	5	4	5	5	5	5	5	5	5	5	5	3	5	5	5	5	5	5	3	4	5	4	4	5	5	5	5	4	3	3	3	3	5	5	5	5	5	5	5	5	5	5	5
2	3	1	1	2	2	1	3	3	3	3	3	3	3	3	3	4	2	3	2	4	3	3	3	3	3	3	3	3	3	3	2	4	3	3	3	3	3	3	3	3	3	3	3	4	2	3	3	3	3
1	3	1	2	2	4	1	4	5	5	5	5	5	5	5	5	5	5	5	5	5	4	4	4	4	3	4	5	5	4	4	3	4	5	4	4	4	4	4	4	4	4	4	4	4	4	4	4	4	4
1	2	1	2	2	4		4	5	4	5	5	4	5	4	3	4	4	4	4	3	3	4	4	4	4	5	5	4	3	4	3	5	4	4	3	3	4	5	3	3	4	3	5	4	4	4	4	4	3
1	3	1	1	2	4	1	4	5	4	5	5	5	5	3	4	4	4	4	4	4	4	4	4	4	4	4	5	5	4	4	3	5	4	4	4	3	2	4	4	4	4	4	4	4	4	4	4	4	4
3	2	1	1	1	3	1	4	5	5	4	4	5	4	3	4	3	4	4	5	4	5	4	4	4	4	4	4	4	4	4	5	5	5	5	4	4	4	4	4	5	4	5	4	3	5	4	5	5	4
3	1	1	2	1	3	1	5	5	4	5	5	5	5	4	5	5	4	4	4	4	4	4	4	4	5	4	4	4	3	5	4	5	5	5	5	4	4	4	4	4	5	4	4	5	5	5	5	5	5
1	1	1	2	1	3	1	3	5	4	5	3	5	5	4	4	4	3	4	4	3	3	4	5	5	5	5	5	4	4	5	4	5	5	5	5	3	4	5	3	4	4	4	5	5	5	4	5	4	5
1	1	1	2	1	3	1	5	5	5	5	4	4	5	4	4	4	4	4	5	5	5	4	4	4	4	4	4	5	5	4	4	4	4	4	5	5	4	4	4	4	4	4	4	4	5	5	5	4	4
1	3	1	2	1	1	1	4	4	4	4	4	5	5	5	3	4	4	4	4	4	4	4	4	4	4	4	4	4	4	4	5	4	4	4	4	4	4	4	4	5	4	5	5	4	4	5	5	5	4
1	1	1	2	1	2	1	3	4	5	5	4	4	3	4	4	4	4	3	4	4	4	4	3	4	4	3	4	4	2	4	3	5	5	5	1	4	3	3	3	2	5	4	4	4	4	4	4	5	5
1	2	1	2	1	3	1	4	4	4	4	4	4	4	4	4	4	4	4	4	4	4	4	4	4	4	4	4	4	4	4	4	4	4	4	4	4	4	4	4	4	4	4	4	4	4	4	4	4	4
2	2	1	2	1	3	1	4	5	5	5	5	5	5	4	4	4	4	4	4	4	4	4	4	4	4	4	4	4	3	5	4	4	4	4	4	3	3	4	3	3	4	4	4	4	4	4	4	4	4
1	1	1	2	1	3	1	4	4	4	4	4	4	4	4	5	5	5	5	5	5	5	5	5	5	5	5	5	5	5	5	4	5	5	5	4	5	5	5	5	4	5	5	5	5	5	5	5	5	5
2	2	1	2	1	4	1	5	5	5	5	5	5	5	5	5	5	5	5	5	5	4	5	5	5	5	5	5	5	5	5	5	5	5	5	5	5	5	5	5	5	5	5	5	5	5	5	5	5	4
2	2	1	1	1	4	1	5	5	5	5	5	5	5	5	5	5	5	5	5	5	5	5	5	5	5	5	5	5	5	5	5	5	5	5	5	5	5	5	5	5	5	5	5	5	5	5	5	5	5
1	2	1	1	2	4	1	5	5	5	5	5	5	5	3	5	5	5	4	4	4	5	3	5	4	4	4	4	3	3	4	5	5	5	5	3	4	5	3	5	4	4	5	4	4	4	3	4	3	5
1	2	1	2	1	4	2	4	4	4	4	4	4	4	4	4	4	4	4	4	4	4	4	4	4	4	4	4	4	4	4	4	4	4	4	4	4	4	4	4	4	4	4	4	4	4	4	4	4	4
1	3	1	2	1	3	1	4	4	4	4	4	4	4	4	4	4	4	4	4	4	4	4	4	4	4	4	4	4	4	4	4	4	4	4	4	4	4	4	4	4	4	4	4	4	4	4	4	4	4
1	2	1	1	1	2	1	4	4	4	5	5	5	5	3	3	4	4	4	3	4	4	4	4	4	4	4	3	3	3	4	4	4	4	4	4	4	4	4	4	4	4	4	4	4	4	4	4	4	4
1	2	1	1	1	2	1	3	4	4	5	5	5	5	3	5	5	5	5	5	5	5	5	4	4	3	4	4	4	3	5	4	5	5	5	4	5	5	5	4	4	4	4	4	4	5	5	5	3	4
2	3	1	1	1	2	1	5	5	5	5	5	5	5	5	5	5	5	5	5	5	5	5	5	5	5	5	5	4	3	5	5	5	5	5	5	5	5	5	5	5	5	5	5	5	5	5	5	5	5
2	1	1	2	2	1	1	4	4	5	5	5	5	5	5	4	4	4	4	5	4	4	5	5	4	4	5	5	3	3	5	5	5	5	5	3	4	5	5	3	5	5	5	5	5	5	5	5	4	5
2	1	1	1	3	1	2	5	5	5	5	5	5	5	3	4	4	4	5	5	4	4	5	5	5	5	5	4	2	3	5	4	5	5	5	3	4	4	5	4	5	5	5	5	5	4	4	4	4	4
2	2	1	2	3	1	2	4	5	5	5	4	5	5	4	4	5	5	5	5	5	5	5	5	5	5	5	5	2	5	5	5	5	5	5	5	4	5	5	4	5	5	5	5	5	5	5	4	5	5
2	2	1	2	1	1	1	4	4	4	5	5	5	5	4	4	4	4	4	4	3	4	4	4	4	4	4	4	2	3	5	3	4	5	4	3	4	4	5	4	5	4	4	5	5	4	4	4	4	4
2	2	1	1	1	3	1	5	3	5	5	4	5	5	5	4	5	5	5	5	4	4	5	5	5	5	5	2	4	2	5	4	5	5	3	2	3	4	4	3	4	5	4	5	4	4	5	5	5	5
2	1	1	1	1	3	1	5	5	5	5	5	5	5	4	4	4	3	5	4	4	4	4	4	4	4	4	5	3	5	5	4	5	5	4	4	4	4	4	4	5	4	4	5	5	4	4	4	4	4
2	2	1	1	1	3	1	5	5	4	5	5	5	5	4	4	4	4	5	4	4	4	5	4	5	4	5	5	4	4	5	3	4	5	5	4	4	4	4	4	5	4	4	5	4	4	4	4	4	5
2	1	1	1	1	3	1	4	4	5	5	4	5	4	4	4	4	4	4	4	4	4	4	4	4	4	4	4	4	2	4	3	5	4	4	3	4	4	4	4	4	4	4	5	4	4	4	4	3	4
1	3	1	1	1	4	1	5	3	2	5	5	3	3	2	4	4	5	4	5	3	3	5	5	5	5	3	5	5	5	5	5	5	5	5	2	5	5	5	5	5	5	5	5	5	5	5	5	5	5
1	2	1	1	1	4	1	5	5	5	5	5	5	5	5	5	5	5	5	5	5	5	5	5	5	5	5	5	5	5	5	5	5	5	5	3	3	3	5	5	5	5	5	5	5	5	5	5	5	5
2	1	1	1	2	4	1	4	3	3	5	5	4	5	3	2	4	4	4	4	3	3	5	5	4	4	2	5	3	1	5	4	5	5	5	5	5	5	5	3	4	3	5	5	4	4	4	4	4	4
1	3	1	1	3	2	2	5	4	5	4	4	5	5	3	4	4	4	4	5	2	2	4	4	4	4	4	4	5	2	5	4	5	5	4	3	3	3	4	3	2	4	4	5	1	4	3	3	3	4
1	2	1	1	2	1	1	4	5	3	5	5	5	5	3	3	4	4	4	4	2	2	4	4	4	4	5	5	2	5	5	4	4	5	5	5	5	5	4	4	3	3	5	4	4	4	3	4	5	4
1	2	1	1	2	2	1	4	4	5	5	5	5	5	5	5	5	5	5	5	5	5	5	5	5	5	4	5	2	3	5	5	5	4	4	4	4	5	4	4	4	5	5	5	4	4	4	4	4	5
1	2	1	1	2	4	1	4	4	4	5	4	5	5	3	4	4	4	4	4	4	4	3	4	3	4	3	3	2	4	4	3	4	4	4	4	4	3	4	4	4	4	4	5	4	4	4	4	4	5
2	1	1	1	2	3	1	3	5	5	5	5	5	5	5	5	5	4	4	5	5	5	5	5	5	5	5	5	2	5	5	5	5	3	5	5	5	5	5	5	5	5	5	5	5	4	4	4	4	4
1	1	1	1	2	3	1	5	5	5	5	5	5	5	5	5	5	5	5	5	5	5	5	5	5	5	5	5	2	5	5	5	5	3	5	5	5	5	5	5	5	5	5	5	5	5	5	5	5	5
1	1	1	1	2	4	1	3	4	4	4	5	5	5	3	3	5	5	5	5	4	4	5	5	5	5	5	3	2	3	5	3	5	3	4	3	3	4	5	4	5	5	4	5	5	5	5	5	5	5
2	1	1	1	2	2	1	4	4	5	3	4	5	5	3	5	5	5	5	5	5	5	5	5	5	5	5	5	2	4	5	5	5	3	5	5	5	5	5	5	5	5	5	5	5	5	5	5	5	5
2	1	1	1	3	1	1	4	5	4	4	4	5	5	3	4	4	4	5	5	4	5	4	3	4	4	3	5	5	2	4	3	5	3	3	3	5	5	5	3	4	4	4	5	4	4	5	5	4	5
1	2	1	1	1	1	1	5	5	4	5	5	5	5	4	3	5	5	5	5	3	3	5	5	5	5	5	4	5	3	5	5	5	3	5	3	4	3	5	5	5	5	5	5	4	5	5	5	5	5
1	2	1	1	1	2	1	5	5	5	5	4	5	5	5	5	5	5	5	5	3	3	5	4	4	4	5	5	4	3	5	2	5	3	4	3	4	3	3	3	4	4	4	5	4	5	5	5	5	5
1	2	1	2	1	2	1	4	5	5	5	5	5	5	3	4	5	4	4	4	4	4	4	4	4	4	5	5	5	5	5	1	5	3	5	5	4	4	4	4	3	4	4	4	3	4	4	4	4	4
1	1	1	2	1	2	1	3	4	4	4	4	4	4	4	4	4	4	4	4	4	4	4	4	4	4	4	4	4	4	4	2	4	3	4	4	4	4	4	4	4	4	4	4	4	4	4	3	3	4
1	3	1	1	1	3	1	4	4	5	5	5	5	5	4	4	4	4	4	4	4	4	4	4	4	4	3	5	5	5	5	2	5	3	4	3	4	4	4	4	5	5	5	5	3	5	5	5	5	4
3	3	1	1	2	3	1	4	4	4	4	4	4	4	4	4	4	4	4	4	4	4	4	4	4	4	4	4	4	4	4	2	4	3	4	4	4	4	4	4	4	4	4	4	4	4	4	4	4	4
2	2	1	2	2	3	1	4	5	5	5	5	5	5	4	5	5	5	5	4	5	4	4	3	4	4	4	4	4	4	5	1	4	3	4	4	3	4	4	4	4	5	4	4	4	4	4	4	4	4
2	2	1	2	1	4	1	3	3	4	5	5	5	5	4	5	5	5	5	5	5	5	5	5	5	4	4	5	4	2	4	1	5	3	4	2	4	3	5	4	4	5	5	5	4	5	4	4	4	5
2	2	1	2	1	4	1	3	3	3	4	2	3	3	3	3	3	3	3	3	3	3	3	3	3	3	3	4	2	3	3	1	3	3	3	3	3	2	3	4	2	3	3	3	3	3	3	3	3	3
1	1	1	2	1	4	2	4	4	5	3	4	5	5	3	5	5	5	5	5	5	5	5	5	5	5	5	5	3	4	5	1	5	3	5	5	5	5	5	5	5	5	5	5	5	5	5	5	5	5
1	1	1	2	1	1	1	4	4	4	5	5	5	5	3	5	5	3	5	5	3	3	5	5	5	5	4	4	5	2	5	1	5	3	4	3	3	4	5	3	3	4	4	5	5	4	4	4	4	5
1	1	1	2	1	2	1	4	3	4	3	2	5	2	4	3	5	4	3	2	4	2	3	3	3	4	3	2	2	4	3	1	2	3	3	3	4	3	5	4	2	2	4	4	4	2	3	4	3	2
3	1	1	2	1	4	1	3	3	3	3	3	3	3	3	3	3	3	3	3	3	3	3	3	3	3	3	3	3	3	3	3	3	4	4	4	4	4	4	4	4	4	4	4	4	4	4	4	4	4
1	2	1	2	2	3	1	5	5	5	5	5	5	5	5	5	3	3	4	2	2	3	3	2	2	2	2	2	2	3	2	3	2	2	2	3	3	2	2	2	3	3	2	2	4	4	3	2	4	3
1	3	1	2	1	3	2	5	3	4	3	4	3	3	4	4	3	3	4	3	3	3	3	3	3	3	3	3	3	3	3	3	3	3	3	3	3	3	3	3	3	3	3	4	4	4	3	3	3	4
1	2	1	1	1	4	2	3	3	3	3	3	3	3	3	3	3	2	2	3	3	3	3	3	3	3	3	3	3	3	3	3	3	3	3	3	3	3	3	3	3	3	3	3	3	3	3	3	3	3
1	2	1	1	2	2	1	5	5	5	5	5	5	5	5	5	5	5	5	5	5	5	5	5	5	5	5	5	5	5	5	5	5	5	5	5	5	5	5	5	5	5	5	5	5	5	5	5	5	5
1	1	1	2	1	1	1	5	5	5	5	5	5	5	5	5	5	5	5	5	5	5	5	5	5	5	5	5	5	5	5	5	5	5	5	5	5	5	5	5	5	5	5	5	5	5	5	5	5	5
2	1	1	2	1	1	1	5	5	5	5	5	5	5	5	5	5	5	5	5	5	5	5	5	5	5	5	5	5	2	5	3	5	5	5	5	5	5	5	5	5	5	5	5	5	5	5	5	5	5
1	1	1	1	1	2	1	4	4	4	4	4	4	4	3	3	4	4	4	4	4	4	4	4	4	4	4	4	4	4	4	3	4	4	4	3	3	4	4	4	4	4	4	4	4	4	4	4	4	4
2	1	1	1	1	2	1	5	5	5	5	4	5	5	5	5	5	5	5	5	5	5	5	5	5	5	5	5	4	4	5	5	5	5	5	5	5	5	5	5	5	5	5	5	5	5	5	5	3	3
2	3	1	1	1	2	1	5	5	5	5	4	3	3	4	4	4	4	4	4	4	4	4	4	4	4	4	4	4	4	4	2	5	5	5	5	5	5	5	5	4	4	4	4	5	4	4	4	4	4
2	3	1	2	1	3	1	5	5	5	5	5	5	5	5	5	5	5	5	5	5	5	5	5	5	5	5	4	5	5	5	5	5	5	2	5	4	5	5	5	5	5	5	5	5	5	5	5	5	5
2	1	1	1	2	3	1	4	4	4	5	5	5	5	4	4	4	4	4	4	4	4	4	4	4	4	4	4	3	3	4	4	4	4	2	3	3	3	3	3	4	4	4	4	4	4	4	4	4	4
1	2	1	2	1	3	1	4	5	5	5	5	5	5	3	5	5	4	4	4	4	5	4	4	4	5	4	5	5	4	4	4	5	4	2	4	4	4	5	4	4	4	4	5	4	4	5	5	4	4
1	1	1	2	1	4	1	4	5	4	5	5	4	5	5	3	3	5	5	5	4	4	4	5	5	5	4	5	3	3	4	3	3	4	2	4	3	3	4	4	5	5	5	5	4	4	4	4	4	5
2	1	1	1	1	4	1	4	4	4	5	3	5	4	4	3	4	4	5	5	5	4	4	5	4	4	5	4	5	3	4	4	5	5	2	3	3	3	3	5	5	4	5	5	4	4	4	4	4	4
1	1	1	1	1	4	1	5	4	4	4	4	5	5	5	5	5	5	5	5	5	5	5	5	5	5	5	5	5	5	5	5	5	5	2	5	5	5	5	5	5	5	5	5	5	5	5	5	5	5
2	2	1	1	1	1	1	4	4	3	5	4	5	4	5	4	5	4	4	4	3	3	3	4	3	4	4	3	3	3	4	5	5	4	2	3	4	5	5	5	5	5	5	5	5	5	5	5	5	5
1	2	1	1	1	2	1	5	5	5	5	5	5	5	5	5	5	5	5	5	5	5	5	5	5	5	5	5	5	5	5	5	5	5	2	5	5	5	5	5	5	5	5	5	5	5	5	5	5	5
1	2	1	1	1	4	2	4	4	4	5	4	4	4	5	5	5	4	4	4	4	4	4	4	4	4	3	3	2	2	2	2	4	2	2	2	2	2	2	4	4	4	4	4	4	4	4	4	4	4
1	2	1	1	1	3	1	5	4	5	5	5	5	5	4	3	4	4	4	4	5	4	4	5	5	5	5	5	5	3	5	4	4	5	2	5	5	5	5	4	4	4	4	5	5	5	5	4	4	5
3	3	1	1	2	3	2	4	4	5	5	4	5	5	5	5	5	5	5	5	5	5	5	5	4	5	5	4	2	2	5	3	5	5	2	2	3	3	4	3	3	4	5	5	4	4	4	4	3	5
3	3	1	1	2	4	1	5	5	4	5	4	5	4	4	3	3	3	4	4	3	3	4	5	5	4	3	5	5	4	4	4	5	4	2	3	3	3	4	3	4	3	3	4	4	4	5	5	4	5
1	2	1	1	1	2	1	5	5	4	4	4	4	4	4	4	4	4	4	4	4	4	4	4	4	4	4	4	4	4	4	4	4	4	2	4	4	4	4	4	4	4	4	4	4	4	4	4	4	4
1	3	1	1	1	1	1	5	5	5	5	5	5	5	3	5	5	5	5	5	4	4	5	5	5	5	5	5	3	3	5	2	5	5	2	4	5	5	5	4	5	5	5	5	5	5	5	5	5	5
1	2	1	1	1	1	1	5	5	5	5	4	5	5	4	4	4	4	5	5	5	5	4	4	5	5	4	5	5	4	5	5	5	5	5	5	4	5	5	4	5	5	5	5	5	5	5	5	5	5
1	1	1	1	3	2	1	4	4	4	4	3	5	5	4	4	5	5	4	4	3	4	5	4	4	3	5	5	3	1	5	3	5	4	4	2	2	5	5	3	4	4	3	4	4	4	5	5	4	3
1	1	1	1	1	2	1	5	5	5	5	5	5	5	5	5	5	4	5	5	3	3	5	5	5	5	4	4	5	3	5	4	5	5	4	3	3	4	5	5	5	5	5	5	5	5	5	5	4	5
2	1	1	1	3	2	1	4	4	4	5	5	5	5	4	4	4	4	4	4	3	2	4	4	4	4	4	2	2	1	4	5	5	5	4	3	2	3	5	3	5	4	4	5	5	4	4	4	4	5
1	3	1	1	2	3	1	4	5	5	5	4	5	5	5	5	5	5	5	5	5	5	5	5	5	5	5	4	5	1	5	4	5	5	5	4	5	2	5	5	4	5	4	5	4	4	4	4	4	4
2	1	1	1	3	3	1	5	4	5	5	5	5	5	4	3	4	4	4	4	5	4	4	5	5	5	5	5	5	3	5	4	4	5	5	5	5	5	5	4	4	4	4	5	5	5	5	4	4	5
2	2	1	1	1	3	1	5	5	5	5	5	5	5	5	5	3	3	4	2	2	3	3	2	2	2	2	2	2	3	2	3	2	2	2	3	3	2	2	2	3	3	2	2	4	4	3	2	4	3
1	2	1	1	3	4	1	5	5	5	5	5	5	5	5	5	5	5	5	5	5	5	5	5	5	5	5	5	5	5	5	5	5	5	5	5	5	5	5	5	5	5	5	5	5	4	4	3	5	3
1	1	1	2	1	4	1	3	3	3	3	3	3	3	4	2	3	4	5	3	3	3	3	3	2	1	3	3	3	3	3	3	3	3	3	3	3	3	3	3	3	3	4	5	3	1	3	2	3	3
1	2	1	2	1	4	2	4	4	5	5	5	5	5	4	4	4	5	5	4	4	4	4	5	5	5	4	4	4	4	4	4	5	5	5	3	4	3	4	4	4	4	4	4	4	4	4	4	4	4
1	2	1	1	1	4	1	4	4	4	5	5	5	5	4	5	5	5	5	5	4	4	5	5	5	5	4	5	3	2	5	5	5	5	5	3	5	5	5	4	5	5	4	5	5	5	5	5	5	5
1	2	1	1	1	2	1	4	5	4	5	5	5	5	5	4	4	4	4	4	4	4	4	4	4	4	4	5	5	4	5	5	5	5	5	5	4	5	5	4	4	4	4	4	4	4	4	4	4	5
2	2	1	2	3	3	1	5	5	5	5	5	5	5	5	5	5	5	5	5	5	5	5	5	5	5	5	5	5	1	5	5	5	5	5	5	5	5	5	5	5	5	5	5	5	5	5	5	5	5
2	3	1	2	1	3	1	5	5	5	5	4	5	5	5	5	5	5	5	5	5	5	5	5	5	5	5	5	5	5	5	5	5	5	4	3	4	5	4	3	4	4	4	5	5	5	5	4	4	5
2	2	1	2	2	3	1	4	5	5	5	5	5	5	4	4	4	5	5	5	4	4	5	5	5	5	5	5	5	5	5	5	5	5	5	5	5	4	5	5	5	4	5	5	5	5	5	5	5	5
2	2	1	2	1	1	1	4	4	5	5	3	5	5	4	4	4	4	4	5	4	4	5	5	5	5	5	5	4	3	5	5	5	5	5	3	3	2	2	2	5	5	5	5	5	5	5	5	5	5
1	3	1	2	1	2	1	5	5	3	5	5	5	5	4	4	5	4	5	5	3	3	3	3	4	3	3	3	3	3	3	3	3	3	3	3	3	3	3	3	3	3	3	3	4	3	4	3	3	3
1	1	2	2	1	2	1	3	3	5	5	5	5	3	3	3	3	3	3	4	3	2	2	5	3	2	3	3	3	3	3	3	2	2	2	2	3	5	2	2	4	4	4	5	5	5	5	5	5	5
1	1	2	2	1	2	1	5	5	5	4	5	5	5	5	5	5	5	5	3	3	5	4	5	5	5	5	4	2	5	5	5	5	5	2	4	3	5	5	5	5	5	5	5	5	5	5	5	4	5
3	2	2	2	1	2	1	5	5	5	5	5	5	5	5	5	5	5	5	5	5	5	5	5	5	5	5	5	5	5	5	5	5	5	5	5	5	5	5	5	5	5	5	5	5	5	5	5	5	5
1	2	2	2	1	3	1	5	5	5	5	5	5	5	5	5	5	5	5	5	5	5	5	5	5	5	5	5	5	5	5	5	5	5	5	5	5	5	5	5	5	5	5	5	5	5	5	5	5	5
1	2	2	1	1	3	1	4	5	5	5	5	5	3	5	5	5	5	5	5	5	5	4	5	5	5	5	5	4	5	5	5	5	5	3	5	5	5	4	5	4	4	5	5	5	4	4	5	5	5
1	1	2	1	1	3	1	4	4	5	5	5	5	4	4	4	5	5	5	3	3	4	4	4	4	5	5	2	2	2	5	5	3	4	2	2	2	3	3	3	4	4	5	3	4	4	4	4	4	5
1	2	2	2	2	4	1	5	5	5	5	5	5	5	5	5	5	5	5	5	5	5	5	5	4	4	5	3	4	5	5	5	4	4	4	4	4	5	5	5	4	4	5	5	4	4	5	5	5	5
1	1	2	2	1	4	1	3	3	3	3	3	3	1	2	3	3	3	3	3	3	3	3	3	3	3	3	3	3	3	4	3	3	3	3	3	3	3	3	3	3	3	3	3	3	3	3	3	3	3
2	3	2	1	1	4	1	5	5	5	5	5	5	3	5	5	5	5	5	5	3	5	5	5	5	3	3	5	1	5	2	5	5	5	2	4	2	4	4	4	4	4	5	5	5	5	5	4	5	5
1	2	2	1	1	1	1	5	5	5	5	5	5	5	5	5	5	5	5	1	2	4	5	4	5	5	5	5	5	5	4	5	5	5	4	4	3	5	4	3	4	5	5	5	5	5	3	5	5	5
2	1	2	1	1	2	1	5	5	5	5	5	5	5	4	5	5	5	5	5	5	5	5	5	5	4	5	5	4	5	5	5	5	4	4	4	4	4	4	4	4	5	5	5	5	4	5	5	5	5
2	3	2	2	1	4	1	5	5	5	5	5	5	5	4	4	4	5	5	3	3	4	4	5	4	4	5	5	4	5	3	5	4	4	4	3	3	4	4	5	4	4	5	5	5	5	5	4	5	5
2	2	2	1	1	3	2	5	5	5	5	5	5	5	5	5	5	5	5	5	5	5	5	5	5	5	5	5	5	5	5	5	5	5	5	5	5	5	5	5	5	5	5	5	5	5	5	5	5	5
2	2	2	2	1	3	2	4	4	5	5	3	3	2	3	3	3	3	4	5	5	4	5	4	5	4	4	5	3	5	4	5	5	4	3	2	2	4	3	4	4	5	5	5	4	4	4	5	4	5
1	2	2	2	1	4	1	5	5	5	5	5	5	5	5	5	5	5	5	3	1	1	5	5	5	5	5	1	1	5	5	5	5	5	5	5	5	5	5	5	5	5	5	5	5	5	5	5	5	5
1	1	2	1	1	2	1	5	4	5	5	5	4	3	4	5	4	5	5	5	5	4	4	5	5	4	5	4	3	4	4	5	5	5	4	3	3	5	2	4	4	3	5	5	5	5	5	4	5	5
2	1	2	1	2	1	1	5	5	5	5	5	5	5	5	5	5	5	5	5	5	5	5	5	5	5	5	5	5	5	5	5	5	5	5	5	5	5	5	5	5	5	5	5	5	5	5	5	5	5
2	1	1	1	1	2	1	5	5	5	5	5	5	5	5	5	5	5	5	5	5	5	5	5	5	5	5	5	5	5	5	5	5	5	5	5	5	5	5	5	5	5	5	5	5	5	5	5	5	5
1	1	1	1	1	2	1	3	5	4	5	4	5	3	5	5	4	4	4	4	3	4	4	4	4	4	5	5	3	5	3	5	4	4	4	4	4	4	4	5	4	4	4	4	4	4	4	4	4	4
1	2	1	1	1	2	1	5	5	5	5	5	5	5	5	5	5	5	5	5	5	5	5	5	5	5	3	4	2	5	5	5	5	5	5	3	5	5	5	5	5	5	5	5	5	5	5	5	5	5
1	2	1	1	1	3	1	4	4	4	4	4	4	4	4	4	4	4	4	4	4	4	4	4	4	4	4	4	2	4	4	4	4	3	3	4	3	4	4	4	4	4	4	4	4	4	4	4	4	4
3	2	1	1	1	3	1	4	4	4	4	4	4	4	4	4	4	4	4	4	4	4	4	4	4	4	4	4	4	4	4	4	4	4	4	4	4	4	4	4	4	4	4	4	4	4	4	4	4	4
3	1	1	1	1	3	1	5	5	5	5	5	5	3	5	5	5	5	5	5	3	5	5	5	5	5	5	5	5	5	5	5	5	5	5	3	5	5	4	3	5	5	5	5	5	5	5	5	5	5
1	3	1	1	1	4	1	5	5	4	4	5	5	5	4	4	5	3	4	4	4	3	4	4	3	4	2	3	3	4	3	5	5	5	2	2	3	3	4	4	4	4	4	4	4	3	4	2	5	5
1	3	1	1	1	4	1	5	5	5	5	5	5	5	5	5	5	5	5	5	5	5	5	5	5	5	4	5	4	5	5	5	5	5	3	3	3	4	4	4	4	5	5	5	5	5	5	5	5	4
1	2	1	1	1	4	1	5	5	5	4	5	5	3	4	4	4	4	4	5	5	4	4	4	4	4	2	2	2	5	2	5	5	5	2	2	5	5	4	4	3	4	4	3	3	3	3	5	5	5
1	2	1	1	1	4	1	5	5	5	5	5	5	5	5	5	5	5	5	5	5	5	5	5	5	5	4	3	3	5	4	5	5	5	5	5	5	5	5	5	5	5	5	5	5	5	5	5	5	5
1	2	1	1	2	2	1	3	4	5	5	4	4	3	4	3	3	3	3	3	3	4	4	4	4	5	3	5	3	5	3	3	3	4	3	4	4	3	3	4	4	4	4	4	3	4	4	4	4	4
2	1	1	1	1	3	1	4	4	5	3	4	4	4	4	4	4	4	4	4	4	4	4	4	4	4	3	4	4	4	4	5	5	5	3	4	5	4	4	4	4	4	4	4	4	4	4	4	4	4
1	1	1	1	1	3	2	5	5	5	5	5	5	4	5	5	5	5	5	4	4	4	5	5	5	5	3	5	4	5	5	5	5	5	5	5	5	5	5	5	5	5	5	5	5	5	5	5	5	5
2	1	1	1	1	3	1	5	5	5	5	5	5	4	5	5	5	5	5	5	5	5	5	5	5	5	5	3	1	4	5	5	5	5	5	5	5	5	5	5	5	5	5	5	5	5	5	5	5	5
2	1	1	1	1	1	1	5	5	5	5	5	5	3	5	5	4	5	5	5	5	4	5	5	5	5	5	3	1	4	5	5	5	4	3	3	3	3	3	5	5	5	4	3	5	3	4	3	5	5
1	2	1	2	2	2	1	5	4	5	5	5	5	4	5	5	5	5	5	4	5	5	5	5	5	5	5	5	5	5	5	5	4	5	5	5	3	5	5	5	5	5	5	5	5	5	5	5	5	5
1	3	1	2	1	2	1	2	2	2	2	2	2	2	2	2	2	2	2	2	2	2	2	2	2	2	2	2	2	2	2	2	2	2	2	2	2	2	2	2	2	2	2	2	2	2	2	2	2	2
1	2	1	1	1	2	1	5	5	5	4	5	5	5	4	4	4	4	4	4	4	5	5	5	5	5	5	5	3	5	4	5	5	5	5	5	5	5	5	5	5	5	5	4	4	4	4	4	4	4
1	2	2	1	2	2	1	5	5	5	5	5	5	4	3	4	4	5	5	5	5	5	5	5	5	5	5	5	5	5	5	5	5	5	5	5	5	5	5	5	5	5	5	5	5	5	5	5	5	5
1	1	2	2	1	3	1	5	4	5	4	5	5	4	5	4	4	5	5	5	5	4	4	5	4	4	5	5	2	5	5	5	5	5	5	4	4	5	4	5	5	5	5	5	5	5	5	5	5	5
2	1	2	2	1	3	1	5	5	5	5	5	5	4	4	5	5	5	5	5	5	4	4	4	4	4	4	3	4	4	5	5	5	5	5	5	5	5	5	5	5	5	5	5	5	5	5	5	5	5
2	1	2	2	1	3	1	5	5	5	5	5	5	5	5	5	5	5	5	5	5	5	5	5	5	5	5	5	4	5	5	5	5	5	5	5	5	5	5	5	5	5	5	5	5	4	5	5	5	5
2	1	2	2	2	4	1	5	5	4	4	5	5	3	4	4	5	4	4	2	3	5	5	5	4	4	3	3	2	4	3	3	4	4	3	3	4	5	3	3	5	5	5	5	4	5	4	4	5	5
2	3	2	2	1	4	1	4	4	4	3	4	5	4	4	4	4	4	4	4	4	4	4	4	4	4	4	4	4	4	3	4	4	4	3	3	3	4	4	4	4	4	4	4	4	4	4	4	4	5
2	3	2	2	1	4	2	4	4	4	4	4	4	5	5	5	5	5	4	3	3	4	4	5	5	5	3	3	2	4	3	4	5	5	4	5	4	4	4	3	5	5	5	4	4	4	4	4	4	5
2	1	2	2	1	1	1	5	5	5	5	5	5	4	5	5	5	5	5	4	5	5	4	4	4	4	5	5	4	4	5	3	5	5	4	4	4	4	4	5	4	4	4	4	5	5	5	5	5	5
2	2	2	2	1	2	1	4	5	5	5	5	5	4	5	4	4	5	5	5	5	5	5	4	4	4	4	4	4	4	4	4	4	4	4	4	4	4	4	4	4	4	4	5	5	5	5	5	5	5
2	1	2	2	2	4	1	5	5	5	5	5	5	4	5	5	5	5	5	5	5	5	5	5	5	5	4	5	4	5	5	5	5	5	3	3	4	5	5	5	5	5	5	5	5	5	5	5	5	5
2	1	2	1	1	3	1	3	4	5	5	5	5	5	5	5	4	5	4	3	3	4	5	5	5	5	4	5	2	5	5	5	5	5	4	4	4	4	5	5	5	5	5	5	5	5	5	5	5	5
1	1	2	1	1	3	2	5	5	4	4	5	5	3	4	4	4	4	4	3	3	3	3	4	4	4	4	4	4	4	4	4	4	4	4	4	4	4	4	4	4	4	4	4	4	4	4	4	4	4
1	2	2	2	1	4	1	5	5	5	5	5	5	4	4	5	5	5	4	4	4	5	5	5	5	4	4	3	3	5	5	5	5	5	3	4	5	4	4	5	4	5	5	5	5	5	5	4	5	5
2	2	2	2	1	2	1	5	5	4	3	5	5	4	4	4	4	4	4	4	4	5	4	4	4	5	3	4	2	3	5	5	4	4	2	3	4	4	4	5	3	4	5	4	5	5	5	4	5	5
1	2	2	1	1	1	1	4	4	4	4	4	4	4	4	4	4	4	4	4	4	4	4	4	4	4	4	4	4	4	4	4	4	4	3	4	3	4	4	4	4	4	4	4	4	4	4	4	4	4
1	2	2	1	1	1	1	5	5	4	5	5	5	5	4	4	4	4	5	4	4	4	4	4	4	4	3	5	4	5	5	5	4	4	2	3	3	4	3	5	4	5	5	4	5	5	5	5	5	5
1	3	2	1	1	2	1	5	5	5	5	5	5	5	5	5	5	5	5	5	5	5	5	5	5	2	5	5	3	5	5	5	5	5	3	5	5	5	5	5	5	5	5	5	5	5	5	5	5	5
1	3	2	2	1	2	1	4	4	4	4	4	4	4	4	4	4	4	4	4	2	4	4	4	4	2	4	4	4	4	4	4	4	4	4	4	4	4	4	4	4	4	4	4	4	4	4	4	4	4
2	2	2	1	1	2	1	4	5	5	5	5	5	5	4	3	5	5	5	4	2	4	5	2	5	2	5	4	4	5	5	5	5	5	3	4	4	5	4	5	4	4	5	4	5	4	4	4	5	5
1	3	2	2	3	3	2	5	5	5	5	5	5	5	3	5	5	5	5	5	2	5	5	2	5	2	5	5	4	5	5	5	5	5	5	5	5	5	5	5	5	5	5	5	5	5	5	5	5	5
1	2	2	2	1	3	2	5	5	5	5	4	4	5	4	4	4	4	4	4	2	4	5	2	5	2	5	5	3	5	3	3	4	4	3	3	3	3	5	5	5	5	5	5	4	3	5	5	5	3
2	1	2	1	1	3	1	5	5	5	4	5	5	4	4	5	5	5	5	5	2	4	5	2	5	2	5	4	3	5	5	5	5	5	5	5	5	4	5	5	5	5	5	5	4	5	5	5	4	5
2	1	2	1	2	4	1	5	5	5	5	5	5	5	5	5	5	5	5	5	2	5	5	2	5	1	5	5	5	5	2	5	5	5	5	5	5	5	5	5	5	5	5	5	5	5	5	5	5	5
1	1	2	1	1	4	1	5	5	5	5	5	5	5	5	5	5	5	5	5	2	5	5	3	5	1	5	3	3	5	5	5	5	5	5	5	5	5	5	5	5	5	5	5	5	5	5	5	5	5
1	3	2	1	1	4	1	4	4	4	4	5	5	5	4	4	4	4	4	4	2	4	4	3	4	1	4	3	1	4	3	5	4	4	2	4	3	4	3	4	4	3	5	4	4	4	4	4	4	5
1	1	2	1	1	4	1	3	4	5	5	5	5	5	5	4	4	4	5	4	2	5	5	3	4	1	5	5	4	5	5	5	5	5	4	5	5	5	4	5	4	5	5	5	4	5	4	5	4	4
1	2	2	1	1	2	1	4	5	5	5	5	4	5	5	5	5	5	5	5	1	5	5	3	4	1	5	5	5	5	3	3	4	5	4	4	5	5	5	5	5	5	5	4	4	4	4	4	5	5
1	2	2	1	1	3	1	5	5	4	5	5	5	5	4	4	5	4	5	4	1	5	5	3	5	1	5	3	2	5	3	5	5	5	2	4	3	3	4	4	5	4	5	5	5	5	5	5	5	5
3	1	2	1	1	3	1	5	5	5	5	5	5	4	3	4	4	4	5	5	1	5	5	3	4	5	5	5	4	5	3	3	4	4	3	4	3	4	2	3	4	4	4	4	4	4	4	4	4	5
2	2	2	1	1	3	1	5	5	5	4	5	5	4	5	4	4	5	5	5	2	4	3	3	4	5	5	4	3	4	2	4	2	5	5	4	5	4	4	5	5	4	4	5	4	5	4	4	5	4
2	2	2	1	1	1	1	5	5	5	5	5	5	5	5	5	5	5	5	5	2	5	5	5	5	5	5	5	5	2	3	5	2	5	5	5	5	5	5	5	5	5	5	5	4	4	4	5	5	4
2	2	2	1	1	2	1	5	5	5	4	5	5	5	4	5	5	5	5	4	3	5	5	5	5	5	5	5	5	1	3	2	2	5	3	5	5	5	4	5	5	5	5	5	5	5	5	5	5	5
1	2	1	1	1	2	1	3	5	5	5	5	5	2	5	5	5	5	5	5	3	5	5	5	5	5	5	5	2	2	3	2	2	5	5	5	5	5	3	5	5	5	5	5	5	5	5	5	5	5
1	3	1	1	1	2	1	5	5	5	5	5	5	5	5	5	5	5	5	5	3	5	5	5	5	5	5	5	2	2	3	2	2	2	5	5	5	5	5	5	5	5	5	5	5	5	5	4	3	5
1	2	1	1	1	2	1	5	4	4	5	5	5	4	5	4	5	5	5	4	3	4	5	4	4	4	4	4	2	2	3	2	2	5	4	4	4	5	3	4	4	4	5	5	4	5	4	4	5	5
3	2	1	1	2	3	1	5	5	5	5	5	5	4	4	4	4	5	4	4	3	5	5	5	5	5	4	4	2	2	3	2	2	5	4	4	5	5	4	5	4	5	5	4	5	5	5	4	5	5
1	3	1	1	2	3	1	5	5	5	5	5	5	4	4	5	5	5	4	4	3	5	4	5	5	5	5	5	2	2	2	2	2	5	5	5	5	5	5	5	5	5	5	5	5	5	5	5	5	5
1	1	1	1	1	3	1	5	5	5	5	5	5	5	5	5	5	5	5	5	5	5	5	5	5	5	5	5	2	2	2	2	2	5	5	4	3	3	5	5	5	5	5	5	5	5	5	5	5	5
1	1	1	1	1	4	1	5	5	5	3	5	5	4	5	5	5	5	5	5	5	5	5	5	5	2	4	3	3	2	2	2	2	5	1	2	5	5	5	4	5	5	5	5	5	5	5	5	5	5
1	2	1	2	2	4	1	4	4	4	4	4	4	4	4	4	5	4	3	4	5	5	3	3	3	2	4	4	3	3	2	2	2	3	4	5	4	5	4	4	5	4	5	4	4	4	4	4	4	4
1	2	1	2	1	4	1	5	5	4	5	4	4	3	4	4	4	4	4	3	4	4	4	4	4	2	4	4	3	3	2	2	3	4	4	4	4	4	4	4	4	4	4	4	3	4	4	4	4	4
2	2	1	1	1	1	1	5	5	5	5	5	5	5	5	5	5	5	5	5	5	5	5	5	5	2	5	5	3	3	2	2	3	5	5	5	5	5	5	5	5	5	5	5	5	5	5	5	5	5
1	1	1	1	1	2	1	5	5	5	5	5	5	5	5	5	5	5	5	5	5	5	5	5	5	2	5	5	5	3	2	2	3	5	5	5	5	5	5	5	5	5	5	5	5	5	5	5	5	5
2	2	1	2	2	4	1	4	4	4	5	5	5	4	5	4	5	4	5	4	5	4	4	5	5	2	5	5	4	3	5	5	3	4	5	5	5	4	5	5	5	4	4	4	4	4	4	4	5	5
2	1	1	2	1	3	1	4	4	5	5	5	5	1	3	3	3	3	3	3	3	3	3	3	4	2	2	3	4	3	4	2	3	3	2	3	3	3	3	3	3	3	3	3	3	3	3	3	3	3
2	3	1	2	2	3	1	5	5	5	5	5	5	5	5	5	5	5	5	4	5	5	5	5	5	2	5	5	5	3	5	5	3	5	5	5	5	5	5	5	5	5	5	5	5	5	5	5	5	5
2	2	1	2	1	4	1	5	5	5	5	5	5	5	4	4	4	5	4	4	4	4	4	4	4	2	4	5	4	3	4	5	1	5	4	4	4	5	4	4	4	4	4	4	4	4	5	4	5	5
1	1	1	2	2	2	2	4	4	4	4	4	5	4	4	4	4	4	4	4	4	4	4	4	4	3	4	4	2	3	4	4	1	4	4	4	4	4	4	4	4	4	4	4	4	4	4	4	4	4
1	3	1	2	1	1	1	4	5	5	5	5	5	4	4	4	4	4	4	3	3	3	5	4	4	3	5	5	5	5	5	5	1	5	5	5	5	5	5	5	5	4	4	4	4	5	5	5	5	5
2	2	1	2	1	1	1	4	4	4	4	4	4	4	4	4	4	4	4	4	4	4	4	4	4	3	4	4	4	4	4	4	3	4	4	4	4	4	4	4	4	4	4	4	4	4	4	4	4	4
1	2	1	2	1	2	1	5	5	5	5	5	5	5	5	5	5	5	5	5	5	5	5	5	5	3	5	5	5	5	4	5	3	5	3	4	5	5	5	5	5	5	5	5	5	5	4	4	5	4
2	2	1	2	1	2	1	4	5	5	5	5	5	5	5	5	5	5	5	5	5	5	5	5	5	5	5	5	5	5	5	5	5	5	5	5	5	5	5	5	5	5	5	4	4	4	4	4	4	4
[truncated: 47 more columns]
